# Supplementary material for: Multitarget Generate Electrolyte Additive for Lithium Metal Batteries
Source: Adv Mater. 2025 Jun 18;37(34):2502086. doi: 10.1002/adma.202502086 (PMC12392859; doi:10.1002/adma.202502086)
Supplement: Supplementary file 2 — Supplementary Table 1 [file ADMA-37-2502086-s001.xlsx]

## Sheet: G2
Cycle number	Charge capacity/(mAh)	Discharge capacity/(mAh)	CE
1	1.4403	1.5401	93.5199
2	1.3514	1.5402	87.7419
3	1.3584	1.5402	88.1963
4	1.3441	1.5401	87.2736
5	1.3388	1.5401	86.9294
6	1.3399	1.5402	86.9952
7	1.3361	1.5402	86.7485
8	1.3338	1.5402	86.5991
9	1.3334	1.5401	86.5788
10	1.3309	1.5401	86.4165
11	1.3282	1.5401	86.2412
12	1.3255	1.5402	86.0603
13	1.3242	1.5401	85.9814
14	1.3205	1.5402	85.7356
15	1.317	1.5402	85.5084
16	1.3153	1.5401	85.4035
17	1.3172	1.5401	85.5269
18	1.316	1.5401	85.449
19	1.3121	1.5401	85.1958
20	1.3091	1.5401	85.001
21	1.309	1.5401	84.9945
22	1.3092	1.5401	85.0075
23	1.308	1.5402	84.924
24	1.3008	1.5402	84.4566
25	1.3145	1.5402	85.3461
26	1.2973	1.5401	84.2348
27	1.3051	1.5401	84.7413
28	1.3047	1.5401	84.7153
29	1.3057	1.5402	84.7747
30	1.3051	1.5401	84.7413
31	1.3021	1.5401	84.5465
32	1.2947	1.5401	84.066
33	1.2991	1.5401	84.3517
34	1.2951	1.5401	84.0919
35	1.299	1.5401	84.3452
36	1.2959	1.5401	84.1439
37	1.2968	1.5402	84.1969
38	1.2977	1.5401	84.2608
39	1.2944	1.5401	84.0465
40	1.2946	1.5401	84.0595
41	1.2957	1.5401	84.1309
42	1.2923	1.5402	83.9047
43	1.295	1.5402	84.08
44	1.2954	1.5401	84.1114
45	1.2933	1.5401	83.9751
46	1.2958	1.5401	84.1374
47	1.295	1.5401	84.0854
48	1.2922	1.5401	83.9036
49	1.2947	1.5401	84.066
50	1.2928	1.5401	83.9426
51	1.2943	1.5401	84.04
52	1.2919	1.5401	83.8842
53	1.2877	1.5401	83.6115
54	1.2866	1.5401	83.54
55	1.29191	1.5401	83.8846
56	1.28731	1.5401	83.5859
57	1.29302	1.5402	83.9512
58	1.2828	1.5401	83.2934
59	1.29	1.5401	83.7608
60	1.301	1.5401	84.475
61	1.2918	1.5401	83.8777
62	1.2949	1.5401	84.079
63	1.2962	1.5401	84.1634
64	1.2933	1.5401	83.9751
65	1.2933	1.5401	83.9751
66	1.2919	1.5401	83.8842
67	1.2952	1.5401	84.0984
68	1.2931	1.5401	83.9621
69	1.2927	1.5401	83.9361
70	1.2904	1.5401	83.7868
71	1.2851	1.5402	83.4372
72	1.288	1.5401	83.6309
73	1.2901	1.5401	83.7673
74	1.2867	1.5401	83.5465
75	1.2828	1.5402	83.2879
76	1.2864	1.5401	83.527
77	1.2827	1.5401	83.2868
78	1.2869	1.5401	83.5595
79	1.2735	1.5401	82.6894
80	1.283	1.5401	83.3063
81	1.2803	1.5401	83.131
82	1.2813	1.5401	83.1959
83	1.2839	1.5401	83.3647
84	1.2771	1.5402	82.9178
85	1.2744	1.5402	82.7425
86	1.283	1.5401	83.3063
87	1.2698	1.5401	82.4492
88	1.2741	1.5401	82.7284
89	1.2828	1.5401	83.2933
90	1.2658	1.5401	82.1895
91	1.2676	1.5401	82.3063
92	1.2671	1.5402	82.2685
93	1.2585	1.5402	81.7102
94	1.2497	1.5401	81.1441
95	1.2449	1.5401	80.8324
96	1.2384	1.5402	80.4051
97	1.226	1.5401	79.6052
98	1.2211	1.5401	79.2871
99	1.2116	1.5401	78.6702
100	1.2475	1.5401	81.0012
101	1.1994	1.5401	77.8781
102	1.1931	1.5401	77.469
103	1.2139	1.5401	78.8196
104	1.1773	1.5401	76.4431
105	1.1658	1.5401	75.6964
106	1.1557	1.5402	75.0357
107	1.1705	1.5402	75.9966
108	1.16	1.5401	75.3198
109	1.1581	1.5401	75.1964
110	1.187	1.5401	77.0729
111	1.1457	1.5401	74.3913
112	1.2307	1.5401	79.9104
113	1.1075	1.5402	71.9062
114	1.1417	1.5401	74.1315
115	1.1055	1.5401	71.7811
116	1.127	1.54	73.1818
117	1.1012	1.5401	71.5019
118	1.0678	1.5401	69.3332
119	1.0719	1.5401	69.5994
120	1.0463	1.5402	67.9327
121	1.0289	1.5401	66.8074
122	1.097	1.5401	71.2291
123	1.0195	1.5401	66.197
124	1.1369	1.5401	73.8199
125	0.9842	1.5401	63.9049
126	0.9997	1.5401	64.9114
127	1.0129	1.5401	65.7685
128	1.0391	1.5401	67.4696
129	1.0206	1.5401	66.2684
130	1.0502	1.5401	68.1904
131	1.0499	1.5401	68.1709
132	0.9884	1.5401	64.1777
133	0.9429	1.5401	61.2233
134	0.963	1.5401	62.5284
135	0.9572	1.5401	62.1518
136	0.9125	1.5402	59.2456
137	0.9909	1.5401	64.34
138	0.9406	1.5401	61.074
139	0.8897	1.5401	57.769
140	0.8922	1.5401	57.9313
141	0.9114	1.5401	59.178
142	0.8827	1.5401	57.3145
143	0.9119	1.5401	59.2104
144	0.8616	1.5402	55.9408
145	0.8296	1.5401	53.8666
146	0.8871	1.5402	57.5964
147	0.8799	1.5401	57.1327
148	0.7983	1.5401	51.8343
149	0.8651	1.5402	56.168
150	0.7993	1.5401	51.8992
151	0.8105	1.5401	52.6265
152	0.8473	1.5401	55.0159
153	0.7767	1.5401	50.4318
154	0.7624	1.5401	49.5033
155	0.7775	1.5402	50.4805
156	0.8013	1.5401	52.0291
157	0.8044	1.5403	52.2236
158	0.76	1.5402	49.3442
159	0.7332	1.5401	47.6073
160	0.7827	1.5401	50.8214
161	0.9501	1.5402	61.6868
162	0.7809	1.5401	50.7045
163	0.7128	1.5401	46.2827
164	0.8966	1.5401	58.217
165	0.7067	1.5401	45.8866
166	0.6998	1.5401	45.4386
167	0.6829	1.5401	44.3413
168	0.747	1.5401	48.5033
169	0.7302	1.5402	47.4094
170	0.7222	1.5401	46.8931
171	0.71	1.5401	46.1009
172	1.0036	1.5401	65.1646
173	3.1472	1.5401	204.35
174	1.2273	1.5402	79.6845
175	0.8143	1.5402	52.8698
176	0.6409	1.5401	41.6142
177	0.5926	1.5402	38.4755
178	0.6462	1.5402	41.9556
179	0.5972	1.5401	38.7767
180	3.654	1.5401	237.257
181	0.6619	1.5401	42.9777
182	0.6337	1.5401	41.1467
183	1.0613	1.5401	68.9111
184	0.9802	1.5402	63.6411
185	0.5023	1.5401	32.6148
186	0.8053	1.5401	52.2888
187	1.0551	1.5401	68.5085
188	0.3236	1.5401	21.0116
189	0.2527	1.5402	16.407
190	0.2099	1.5401	13.629
191	0.1931	1.5401	12.5381
192	0.2251	1.5401	14.6159
193	0.178	1.5401	11.5577
194	0.1614	1.5401	10.4798
195	0.1539	1.5401	9.99286
196	0.1689	1.5401	10.9668
197	0.1686	1.5401	10.9473
198	0.1491	1.5401	9.68119
199	0.1343	1.5401	8.72021
200	0.1035	1.1445	9.04325

## Sheet: E-PFPN
Cycle number	Charge capacity/(mAh)	Discharge capacity/(mAh)	CE
1	1.433	1.5399	93.058
2	1.392	1.54	90.3896
3	1.4012	1.54	90.987
4	1.399	1.5399	90.8501
5	1.3967	1.5399	90.7007
6	1.3964	1.54	90.6753
7	1.396	1.54	90.6494
8	1.3969	1.54	90.7078
9	1.3953	1.5399	90.6098
10	1.3961	1.5399	90.6617
11	1.3955	1.54	90.6169
12	1.396	1.5399	90.6552
13	1.3952	1.54	90.5974
14	1.3958	1.54	90.6364
15	1.3953	1.54	90.6039
16	1.3956	1.54	90.6234
17	1.3957	1.5399	90.6358
18	1.3954	1.54	90.6104
19	1.3948	1.54	90.5714
20	1.3939	1.54	90.513
21	1.3956	1.54	90.6234
22	1.3941	1.5401	90.5201
23	1.3939	1.54	90.513
24	1.394	1.5399	90.5254
25	1.394	1.54	90.5195
26	1.3925	1.54	90.4221
27	1.3922	1.5399	90.4085
28	1.394	1.54	90.5195
29	1.39	1.5399	90.2656
30	1.3909	1.54	90.3182
31	1.392	1.54	90.3896
32	1.3929	1.5399	90.4539
33	1.3988	1.5399	90.8371
34	1.3981	1.5399	90.7916
35	1.3989	1.54	90.8377
36	1.4036	1.5399	91.1488
37	1.4021	1.5399	91.0514
38	1.3915	1.5399	90.363
39	1.3986	1.54	90.8182
40	1.3998	1.5399	90.902
41	1.3966	1.54	90.6883
42	1.3988	1.54	90.8312
43	1.3943	1.54	90.539
44	1.3893	1.54	90.2143
45	1.4016	1.54	91.013
46	1.3944	1.54	90.5455
47	1.396	1.5399	90.6552
48	1.3949	1.54	90.5779
49	1.3982	1.5399	90.7981
50	1.3955	1.54	90.6169
51	1.3971	1.54	90.7208
52	1.4004	1.54	90.9351
53	1.3888	1.54	90.1818
54	1.3844	1.54	89.8961
55	1.389	1.54	90.1948
56	1.3864	1.5399	90.0318
57	1.3973	1.54	90.7338
58	1.3878	1.54	90.1169
59	1.3963	1.54	90.6688
60	1.3759	1.5399	89.35
61	1.4055	1.54	91.2662
62	1.3893	1.5399	90.2201
63	1.3886	1.5399	90.1747
64	1.3973	1.54	90.7338
65	1.3923	1.54	90.4091
66	1.3828	1.5399	89.798
67	1.4004	1.54	90.9351
68	1.4046	1.54	91.2078
69	1.4071	1.54	91.3701
70	1.3889	1.5399	90.1942
71	1.3918	1.54	90.3766
72	1.3758	1.5399	89.3435
73	1.3804	1.5399	89.6422
74	1.4085	1.54	91.461
75	1.3925	1.5399	90.4279
76	1.3811	1.5399	89.6876
77	1.3927	1.54	90.4351
78	1.3906	1.54	90.2987
79	1.3682	1.5399	88.8499
80	1.3834	1.54	89.8312
81	1.3797	1.5399	89.5967
82	1.3719	1.5399	89.0902
83	1.4154	1.54	91.9091
84	1.3843	1.5399	89.8954
85	1.3739	1.5399	89.2201
86	1.3122	1.54	85.2078
87	1.3623	1.5399	88.4668
88	1.324	1.54	85.974
89	1.3163	1.54	85.474
90	1.3373	1.54	86.8377
91	1.3042	1.5399	84.6938
92	1.4355	1.5399	93.2203
93	1.3577	1.5399	88.1681
94	1.4107	1.5399	91.6098
95	1.4046	1.54	91.2078
96	1.3805	1.54	89.6429
97	1.4102	1.5399	91.5774
98	1.3389	1.54	86.9416
99	1.3822	1.54	89.7532
100	1.4243	1.54	92.487
101	1.4006	1.5399	90.954
102	1.3855	1.54	89.9675
103	1.414	1.5399	91.8241
104	1.3823	1.5399	89.7656
105	1.3664	1.5399	88.733
106	1.3487	1.54	87.5779
107	1.3511	1.54	87.7338
108	1.3535	1.54	87.8896
109	1.3458	1.54	87.3896
110	1.3662	1.5399	88.72
111	1.348	1.54	87.5325
112	1.3472	1.54	87.4805
113	1.3509	1.5399	87.7265
114	1.3357	1.5399	86.7394
115	1.3471	1.5399	87.4797
116	1.3652	1.5399	88.6551
117	1.3676	1.54	88.8052
118	1.3452	1.5399	87.3563
119	1.3205	1.5399	85.7523
120	1.3447	1.54	87.3182
121	1.3224	1.54	85.8701
122	1.3113	1.54	85.1494
123	1.3226	1.54	85.8831
124	1.3192	1.5399	85.6679
125	1.3073	1.54	84.8896
126	1.3107	1.54	85.1104
127	1.3291	1.5399	86.3108
128	1.2801	1.5399	83.1288
129	1.3153	1.54	85.4091
130	1.2775	1.54	82.9545
131	1.2769	1.54	82.9156
132	1.2885	1.5399	83.6743
133	1.2736	1.54	82.7013
134	1.292	1.5399	83.9016
135	1.3182	1.54	85.5974
136	1.2646	1.54	82.1169
137	1.2932	1.5399	83.9795
138	1.2487	1.54	81.0844
139	1.2184	1.5399	79.122
140	1.2207	1.54	79.2662
141	1.2089	1.54	78.5
142	1.2574	1.54	81.6494
143	1.2036	1.54	78.1558
144	1.1882	1.54	77.1558
145	1.2301	1.54	79.8766
146	1.1676	1.54	75.8182
147	1.222	1.5399	79.3558
148	1.1464	1.54	74.4416
149	1.1902	1.5399	77.2907
150	1.1646	1.54	75.6234
151	1.1778	1.5399	76.4855
152	1.1806	1.5399	76.6673
153	1.1621	1.5401	75.4561
154	1.1383	1.5399	73.9204
155	1.165	1.5399	75.6543
156	1.0796	1.54	70.1039
157	1.0828	1.5399	70.3163
158	1.1308	1.54	73.4286
159	1.0929	1.5399	70.9721
160	1.0513	1.54	68.2662
161	1.052	1.54	68.3117
162	1.0992	1.54	71.3766
163	1.0217	1.5399	66.3485
164	1.0884	1.54	70.6753
165	1.0594	1.5399	68.7967
166	1.1079	1.54	71.9416
167	1.1471	1.54	74.487
168	1.0041	1.54	65.2013
169	3.8054	1.54	247.104
170	1.0472	1.5399	68.0044
171	0.8425	1.5401	54.7042
172	1.2065	1.5401	78.3391
173	0.775	1.54	50.3247
174	1.1406	1.5401	74.0601
175	0.982	1.54	63.7662
176	1.0586	1.5401	68.7358
177	1.0288	1.54	66.8052
178	1.0043	1.54	65.2143
179	1.0779	1.54	69.9935
180	1.0018	1.54	65.0519
181	1.0448	1.54	67.8442
182	0.981	1.5399	63.7054
183	0.9983	1.54	64.8247
184	1.1908	1.54	77.3247
185	0.9073	1.5401	58.9118
186	0.9678	1.54	62.8442
187	2.2779	1.5401	147.906
188	2.8713	1.5401	186.436
189	0.879	1.54	57.0779
190	0.8889	1.54	57.7208
191	0.8851	1.5401	57.4703
192	0.8163	1.5401	53.0031
193	8.25	1.5401	535.68
194	9.544	1.54	619.74
195	2.9255	1.5401	189.955
196	1.413	1.5401	91.7473
197	2.4799	1.54	161.032
198	1.1773	1.5399	76.453
199	0.7774	1.54	50.4805
200	0.768	1.5399	49.8734

## Sheet: E-DFEPN
Cycle number	Charge capacity/(mAh)	Discharge capacity/(mAh)	CE
1	1.4261	1.5403	92.5859
2	1.3724	1.5403	89.0995
3	1.3888	1.5403	90.1643
4	1.3824	1.5402	89.7546
5	1.3701	1.5403	88.9502
6	1.35	1.5402	87.651
7	1.3764	1.5403	89.3592
8	1.3839	1.5403	89.8461
9	1.3829	1.5403	89.7812
10	1.3847	1.5404	89.8922
11	1.3834	1.5404	89.8078
12	1.3819	1.5402	89.7221
13	1.3826	1.5402	89.7676
14	1.3799	1.5404	89.5806
15	1.3782	1.5403	89.4761
16	1.3777	1.5403	89.4436
17	1.3732	1.5404	89.1457
18	1.3733	1.5403	89.158
19	1.3724	1.5402	89.1053
20	1.3712	1.5402	89.0274
21	1.3718	1.5402	89.0664
22	1.3753	1.5403	89.2878
23	1.3702	1.5402	88.9625
24	1.37	1.5404	88.9379
25	1.3643	1.5402	88.5794
26	1.3644	1.5403	88.5801
27	1.3619	1.5404	88.4121
28	1.3594	1.5404	88.2498
29	1.3604	1.5402	88.3262
30	1.3547	1.5403	87.9504
31	1.3583	1.5403	88.1841
32	1.3533	1.5403	87.8595
33	1.348	1.5404	87.5097
34	1.3494	1.5403	87.6063
35	1.35	1.5403	87.6453
36	1.3467	1.5402	87.4367
37	1.3452	1.5402	87.3393
38	1.342	1.5403	87.1259
39	1.3442	1.5402	87.2744
40	1.3407	1.5403	87.0415
41	1.3386	1.5403	86.9051
42	1.3385	1.5403	86.8987
43	1.3368	1.5403	86.7883
44	1.3347	1.5404	86.6463
45	1.3353	1.5402	86.6965
46	1.3324	1.5402	86.5082
47	1.332	1.5404	86.471
48	1.3341	1.5403	86.613
49	1.3315	1.5404	86.4386
50	1.3333	1.5402	86.5667
51	1.3319	1.5403	86.4702
52	1.3318	1.5403	86.4637
53	1.3313	1.5404	86.4256
54	1.3289	1.5403	86.2754
55	1.3266	1.5402	86.1317
56	1.3217	1.5404	85.8024
57	1.3244	1.5403	85.9833
58	1.3203	1.5403	85.7171
59	1.3217	1.5403	85.808
60	1.321	1.5404	85.7569
61	1.3231	1.5403	85.8989
62	1.3192	1.5404	85.6401
63	1.3206	1.5404	85.731
64	1.3224	1.5404	85.8478
65	1.3202	1.5403	85.7106
66	1.3281	1.5403	86.2235
67	1.3137	1.5404	85.283
68	1.3311	1.5404	86.4126
69	1.325	1.5402	86.0278
70	1.3324	1.5403	86.5026
71	1.3346	1.5403	86.6455
72	1.3277	1.5404	86.1919
73	1.3336	1.5404	86.5749
74	1.3405	1.5403	87.0285
75	1.3358	1.5404	86.7177
76	1.3408	1.5404	87.0423
77	1.3456	1.5403	87.3596
78	1.3425	1.5403	87.1583
79	1.3423	1.5403	87.1454
80	1.3505	1.5404	87.672
81	1.3474	1.5402	87.4821
82	1.3475	1.5403	87.483
83	1.3492	1.5405	87.582
84	1.3499	1.5403	87.6388
85	1.3571	1.5403	88.1062
86	1.3616	1.5404	88.3926
87	1.3599	1.5402	88.2937
88	1.354	1.5404	87.8992
89	1.3718	1.5403	89.0606
90	1.3617	1.5404	88.3991
91	1.3683	1.5404	88.8276
92	1.3714	1.5403	89.0346
93	1.37	1.5403	88.9437
94	1.3702	1.5403	88.9567
95	1.3777	1.5403	89.4436
96	1.374	1.5405	89.1918
97	1.3617	1.5403	88.4049
98	1.3476	1.5403	87.4895
99	1.3641	1.5404	88.5549
100	1.3764	1.5403	89.3592
101	1.3845	1.5403	89.8851
102	1.3854	1.5404	89.9377
103	1.3893	1.5403	90.1967
104	1.3909	1.5403	90.3006
105	1.3929	1.5404	90.4246
106	1.392	1.5404	90.3661
107	1.3892	1.5405	90.1785
108	1.3914	1.5403	90.3331
109	1.3944	1.5403	90.5278
110	1.397	1.5405	90.6848
111	1.3973	1.5404	90.7102
112	1.402	1.5404	91.0153
113	1.4047	1.5404	91.1906
114	1.4035	1.5402	91.1245
115	1.4061	1.5404	91.2815
116	1.4032	1.5404	91.0932
117	1.405	1.5404	91.2101
118	1.4035	1.5403	91.1186
119	1.4054	1.5405	91.2301
120	1.405	1.5403	91.216
121	1.4044	1.5404	91.1711
122	1.4048	1.5403	91.203
123	1.4057	1.5404	91.2555
124	1.4057	1.5404	91.2555
125	1.4091	1.5404	91.4762
126	1.4068	1.5404	91.3269
127	1.4068	1.5403	91.3329
128	1.4081	1.5404	91.4113
129	1.4074	1.5405	91.3599
130	1.4073	1.5403	91.3653
131	1.4082	1.5405	91.4119
132	1.4068	1.5404	91.3269
133	1.411	1.5403	91.6055
134	1.4089	1.5404	91.4633
135	1.409	1.5404	91.4697
136	1.411	1.5405	91.5936
137	1.4107	1.5404	91.5801
138	1.4118	1.5405	91.6456
139	1.4116	1.5404	91.6385
140	1.4113	1.5405	91.6131
141	1.4108	1.5403	91.5925
142	1.4117	1.5404	91.645
143	1.4113	1.5403	91.625
144	1.4142	1.5403	91.8133
145	1.4113	1.5403	91.625
146	1.4106	1.5403	91.5796
147	1.4034	1.5403	91.1121
148	1.4135	1.5404	91.7619
149	1.4062	1.5404	91.288
150	1.4093	1.5403	91.4952
151	1.4149	1.5404	91.8528
152	1.4142	1.5404	91.8073
153	1.417	1.5403	91.9951
154	1.4137	1.5403	91.7808
155	1.4149	1.5404	91.8528
156	1.4132	1.5404	91.7424
157	1.4146	1.5403	91.8393
158	1.4146	1.5403	91.8393
159	1.41	1.5403	91.5406
160	1.3979	1.5403	90.755
161	1.4064	1.5403	91.3069
162	1.4053	1.5404	91.2296
163	1.4131	1.5404	91.7359
164	1.4151	1.5403	91.8717
165	1.4175	1.5404	92.0216
166	1.416	1.5403	91.9301
167	1.4176	1.5405	92.0221
168	1.4159	1.5404	91.9177
169	1.417	1.5404	91.9891
170	1.4261	1.5404	92.5798
171	1.4203	1.5404	92.2033
172	1.4183	1.5403	92.0795
173	1.4177	1.5404	92.0345
174	1.4144	1.5404	91.8203
175	1.4156	1.5403	91.9042
176	1.4159	1.5403	91.9237
177	1.4174	1.5404	92.0151
178	1.4156	1.5403	91.9042
179	1.4178	1.5405	92.0351
180	1.4148	1.5403	91.8522
181	1.4148	1.5403	91.8522
182	1.4153	1.5404	91.8787
183	1.4135	1.5404	91.7619
184	1.4143	1.5403	91.8198
185	1.4151	1.5405	91.8598
186	1.4136	1.5403	91.7743
187	1.4136	1.5403	91.7743
188	1.4139	1.5403	91.7938
189	1.4137	1.5404	91.7749
190	1.4127	1.5404	91.7099
191	1.4129	1.5404	91.7229
192	1.413	1.5404	91.7294
193	1.4115	1.5404	91.632
194	1.4117	1.5403	91.651
195	1.4118	1.5403	91.6575
196	1.412	1.5404	91.6645
197	1.4115	1.5404	91.632
198	1.4115	1.5404	91.632
199	1.4122	1.5404	91.6775
200	1.4123	1.5405	91.678
