# Supplementary material for: Multitarget Generate Electrolyte Additive for Lithium Metal Batteries
Source: Adv Mater. 2025 Jun 18;37(34):2502086. doi: 10.1002/adma.202502086 (PMC12392859; doi:10.1002/adma.202502086)
Supplement: Supplementary file 3 — Supplementary Table 2 [file ADMA-37-2502086-s007.xlsx]

## Sheet: G2
Cycle number	Charge specific capacity/(mAh/g)	Discharge specific capacity/(mAh/g)	CE
1	159.3	151.515	95.1126
2	156.38	153.202	97.968
3	159.322	153.977	96.6454
4	152.508	140.976	92.4379
5	142.552	140.153	98.3177
6	142.616	140.235	98.3304
7	142.8	140.218	98.1916
8	142.804	139.819	97.9098
9	142.569	140.042	98.2277
10	142.971	139.952	97.8883
11	142.937	139.772	97.7859
12	142.843	139.485	97.6495
13	142.659	139.301	97.6465
14	142.586	139.151	97.5912
15	142.56	139.027	97.5217
16	142.479	138.68	97.3339
17	142.222	138.432	97.3351
18	142.123	138.235	97.264
19	141.986	137.986	97.1829
20	141.828	137.541	96.9775
21	141.442	137.211	97.0086
22	141.181	136.762	96.8696
23	140.847	136.573	96.9656
24	140.684	136.286	96.8738
25	140.483	136.166	96.9272
26	140.436	135.794	96.6944
27	140.029	135.395	96.6909
28	139.729	135.121	96.7022
29	139.507	134.809	96.6325
30	139.233	134.899	96.8873
31	139.263	134.556	96.6204
32	138.993	134.338	96.6509
33	138.74	134.008	96.5892
34	138.338	133.687	96.6381
35	137.956	132.47	96.0235
36	135.635	132.218	97.4804
37	137.186	132.697	96.7285
38	136.967	132.385	96.6545
39	136.565	132.012	96.6666
40	136.162	131.37	96.4806
41	134.869	130.817	96.9962
42	135.67	130.989	96.5499
43	135.156	130.458	96.5241
44	134.62	130.218	96.7298
45	134.231	129.606	96.5544
46	133.674	129.456	96.8444
47	133.563	128.513	96.2197
48	132.381	127.755	96.5062
49	131.64	127.16	96.5972
50	131.01	127.04	96.9698
51	130.865	126.599	96.7406
52	130.462	127.015	97.3575
53	130.912	125.901	96.1726
54	129.537	125.139	96.6047
55	128.796	124.771	96.8745
56	128.368	124.685	97.1309
57	128.364	124.565	97.0408
58	128.209	124.24	96.9036
59	127.734	123.846	96.9558
60	126.642	122.552	96.7706
61	126.663	123.289	97.3358
62	126.886	122.946	96.8949
63	126.569	122.749	96.9819
64	126.231	122.308	96.8924
65	125.888	122.257	97.1153
66	125.773	121.769	96.8164
67	125.289	121.567	97.0297
68	125.083	121.126	96.8365
69	124.595	120.702	96.8756
70	123.965	120.171	96.9392
71	123.55	119.863	97.0156
72	123.267	119.649	97.0643
73	122.951	119.452	97.1543
74	122.869	119.507	97.264
75	123.058	119.837	97.383
76	123.533	119.597	96.8141
77	122.608	119.062	97.1079
78	122.428	119.045	97.2366
79	122.514	119.032	97.1581
80	122.261	118.154	96.6409
81	121.387	118.274	97.4352
82	121.602	117.674	96.7706
83	121.006	117.615	97.1971
84	121.173	117.366	96.8581
85	120.642	116.865	96.8691
86	119.837	116.188	96.9553
87	119.353	116.163	97.3269
88	119.811	116.591	97.3121
89	119.764	115.889	96.7639
90	118.809	115.426	97.1524
91	118.647	115.225	97.116
92	118.689	115.178	97.0413
93	118.535	114.788	96.8388
94	121.16	116.938	96.5149
95	117.889	114.428	97.0648
96	117.383	114.548	97.5848
97	118.193	114.621	96.9782
98	117.859	114.398	97.0641
99	117.516	114.197	97.1758
100	117.55	114.056	97.0272
101	117.456	113.91	96.9811
102	117.585	113.598	96.6092
103	117.529	113.602	96.6587
104	116.073	112.261	96.7164
105	115.777	112.253	96.9558
106	115.529	112.039	96.9789
107	115.251	111.902	97.0942
108	115.722	111.739	96.5584
109	115.036	111.606	97.0181
110	114.685	110.677	96.5049
111	114.116	110.103	96.4837
112	113.482	109.953	96.8904
113	113.144	109.842	97.0818
114	113.293	109.872	96.9798
115	113.131	109.705	96.9716
116	112.964	109.611	97.0316
117	112.754	109.294	96.9311
118	112.604	109.182	96.9613
119	112.476	108.613	96.5656
120	111.585	108.574	97.302
121	111.992	107.825	96.2793
122	111.028	107.456	96.7832
123	110.518	107.234	97.0279
124	110.026	106.446	96.7461
125	109.251	105.958	96.9856
126	109.251	106.36	97.3541
127	109.435	106.086	96.9398
128	109.165	105.683	96.8106
129	108.489	105.469	97.2171
130	108.493	104.955	96.7396
131	108.09	104.776	96.9334
132	107.885	104.159	96.5465
133	106.977	103.773	97.0056
134	107.007	103.898	97.0945
135	106.844	103.782	97.1342
136	106.801	103.649	97.0488
137	106.583	103.174	96.8017
138	106.15	102.947	96.9823
139	106.163	102.484	96.5349
140	105.936	102.176	96.4507
141	105.534	101.337	96.0232
142	104.66	100.93	96.436
143	103.949	100.189	96.3828
144	102.866	99.3068	96.5404
145	102.073	98.4075	96.4086
146	101.23	98.0606	96.8694
147	100.849	99.234	98.3991
148	102.06	99.0456	97.046
149	101.577	98.9086	97.3734
150	101.474	98.3818	96.9529
151	100.896	98.3604	97.4873
152	100.99	98.1763	97.214
153	100.793	97.6495	96.8814
154	101.658	97.8765	96.2802
155	99.3368	96.4333	97.0771
156	98.9385	95.9451	96.9744
157	98.3518	95.8423	97.4484
158	98.3433	95.5639	97.1738
159	98.142	95.2342	97.0371
160	97.718	94.8873	97.1032
161	97.2941	94.3006	96.9233
162	96.7288	93.7396	96.9097
163	96.1078	93.063	96.8318
164	95.4697	92.5191	96.9093
165	94.9216	91.8253	96.7381
166	94.3391	91.3114	96.7906
167	93.7824	90.8275	96.8492
168	95.7481	94.155	98.3362
169	97.6452	92.8445	95.0835
170	92.4634	89.4057	96.6931
171	91.7097	89.1787	97.2402
172	91.4142	88.6905	97.0205
173	91.0031	88.4122	97.1529
174	90.6391	87.9411	97.0234
175	90.2237	87.6328	97.1283
176	89.8168	87.2987	97.1964
177	89.5813	86.5193	96.5819
178	88.8104	85.7185	96.5185
179	88.1766	85.5386	97.0083
180	87.8726	85.0761	96.8176
181	87.3201	84.1297	96.3462
182	86.348	83.6115	96.8308
183	85.8127	75.7531	88.2773
184	90.5919	83.3802	92.0393
185	85.787	82.0227	95.612
186	84.4337	81.1148	96.0692
187	83.3417	80.2711	96.3157
188	82.4895	79.0935	95.8831
189	81.2219	77.843	95.8399
190	79.9542	76.2798	95.4044
191	78.374	75.6632	96.5412
192	77.6588	74.7167	96.2115
193	76.7809	74.1172	96.5308
194	76.2156	73.4748	96.4039
195	75.5604	73.2564	96.9508
196	75.3291	72.5969	96.3729
197	74.7382	72.2928	96.7282
198	74.3527	72.0402	96.8898
199	74.023	70.7554	95.5858
200	72.7468	69.9846	96.203

## Sheet: E-PFPN
Cycle number	Charge specific capacity/(mAh/g)	Discharge specific capacity/(mAh/g)	CE
1	149.913	142.53	95.0751
2	144.851	145.078	100.157
3	146.419	146.149	99.8157
4	144.847	135.708	93.6907
5	135.935	135.408	99.6125
6	135.785	135.708	99.9432
7	135.986	135.926	99.9559
8	136.192	136.098	99.9308
9	136.355	136.29	99.9529
10	136.522	136.449	99.9467
11	136.667	136.59	99.9436
12	136.864	136.757	99.9218
13	137.014	136.809	99.85
14	137.036	136.92	99.9156
15	137.143	136.984	99.8845
16	136.029	136.336	100.225
17	126.989	136.758	107.693
18	128.244	136.774	106.652
19	137.134	136.989	99.8938
20	137.177	137.031	99.8939
21	137.241	137.108	99.9033
22	137.301	136.706	99.5665
23	136.899	137.134	100.172
24	137.331	136.256	99.2173
25	136.466	137.138	100.493
26	137.348	137.168	99.869
27	137.378	137.113	99.8067
28	137.301	137.006	99.7848
29	137.181	136.967	99.8439
30	137.16	136.933	99.8345
31	137.143	136.903	99.8251
32	137.1	136.834	99.8063
33	136.389	136.141	99.8179
34	136.976	136.864	99.9187
35	137.078	136.826	99.8157
36	137.053	136.787	99.8063
37	136.984	136.65	99.7562
38	136.864	136.62	99.8216
39	136.834	136.505	99.759
40	136.732	136.475	99.8121
41	136.702	136.389	99.7713
42	136.59	136.308	99.7931
43	136.346	136.119	99.8335
44	136.56	136.308	99.815
45	136.569	136.295	99.7993
46	136.565	136.205	99.7366
47	136.278	135.939	99.7517
48	136.338	136.051	99.7895
49	136.342	135.918	99.689
50	136.158	135.738	99.6918
51	135.965	135.49	99.6504
52	135.721	135.301	99.6908
53	135.541	135.061	99.6461
54	135.361	134.719	99.5254
55	135.014	134.222	99.4132
56	134.5	134.132	99.7262
57	134.372	133.802	99.5761
58	134.081	133.648	99.6774
59	133.939	133.451	99.6355
60	133.721	133.194	99.6061
61	133.477	133.074	99.6984
62	133.378	132.894	99.6372
63	133.224	132.736	99.6335
64	133.04	132.209	99.3755
65	132.522	131.931	99.554
66	132.244	132.004	99.8187
67	132.295	131.918	99.7151
68	132.256	131.366	99.3265
69	131.683	131.16	99.6032
70	131.468	130.933	99.5928
71	131.216	130.638	99.5594
72	131.027	130.578	99.6568
73	130.937	130.338	99.5421
74	130.693	130.226	99.6428
75	130.573	130.115	99.6491
76	130.458	129.884	99.5601
77	130.244	129.803	99.6613
78	130.171	129.558	99.5295
79	129.918	129.43	99.6242
80	129.785	129.254	99.5908
81	129.627	129.306	99.7522
82	129.657	129.143	99.6036
83	129.516	129.044	99.6363
84	129.417	128.903	99.6029
85	129.28	128.758	99.5959
86	129.147	128.723	99.6717
87	129.122	128.595	99.5921
88	128.993	128.483	99.6049
89	128.886	128.411	99.6312
90	128.8	128.265	99.5844
91	128.68	128.252	99.6672
92	128.676	128.338	99.7371
93	128.753	128.064	99.4645
94	128.496	128.034	99.6401
95	128.449	127.965	99.6233
96	128.402	127.888	99.5998
97	128.334	127.824	99.6029
98	128.274	127.537	99.4258
99	127.982	127.533	99.6487
100	127.952	127.456	99.6118
101	127.918	127.443	99.6284
102	127.927	127.37	99.5648
103	127.845	127.383	99.6382
104	127.875	127.254	99.5144
105	127.691	127.062	99.507
106	127.546	127.156	99.6945
107	127.657	127.032	99.5102
108	127.546	127.04	99.6038
109	127.55	126.723	99.352
110	127.212	126.663	99.5691
111	127.199	126.471	99.4276
112	127.002	126.299	99.447
113	126.835	126.209	99.507
114	126.762	126.115	99.4899
115	126.612	126.012	99.5265
116	126.556	125.88	99.4653
117	126.441	125.811	99.5021
118	126.377	125.657	99.4307
119	126.205	125.434	99.3892
120	125.97	124.184	98.5824
121	124.745	124.06	99.4507
122	124.638	123.974	99.4674
123	124.556	123.811	99.4018
124	124.385	123.747	99.487
125	124.338	123.781	99.5522
126	124.372	123.657	99.425
127	124.235	123.083	99.0727
128	123.7	122.642	99.1449
129	123.246	122.407	99.3189
130	122.985	122.077	99.2618
131	122.676	121.94	99.3996
132	122.552	121.769	99.3605
133	122.381	121.91	99.6151
134	122.565	121.828	99.399
135	122.402	121.679	99.4087
136	122.282	121.503	99.3626
137	122.141	121.52	99.4916
138	122.154	121.4	99.383
139	122.025	120.929	99.1016
140	121.563	120.826	99.3941
141	121.443	120.784	99.4569
142	121.439	120.766	99.4463
143	121.435	120.749	99.4357
144	121.413	120.681	99.3968
145	121.345	120.591	99.3789
146	121.267	120.946	99.7351
147	121.666	121.062	99.5037
148	121.76	120.745	99.1664
149	121.435	120.638	99.3441
150	121.375	120.771	99.5025
151	121.46	120.364	99.0974
152	121.066	120.047	99.1581
153	120.779	119.901	99.2731
154	120.659	119.769	99.2618
155	120.531	119.632	99.2539
156	120.402	119.268	99.0574
157	120.026	119.156	99.2757
158	119.923	119.015	99.2429
159	119.94	119.062	99.268
160	119.897	118.976	99.2321
161	119.816	118.775	99.1315
162	119.627	118.651	99.1838
163	119.537	118.531	99.1581
164	119.43	118.42	99.1538
165	119.34	118.205	99.0491
166	119.131	118.021	99.0689
167	118.929	117.782	99.035
168	118.707	117.555	99.0295
169	118.565	117.233	98.8767
170	118.24	116.916	98.8808
171	117.97	116.685	98.911
172	117.756	116.373	98.8253
173	117.443	116.086	98.8441
174	117.165	115.752	98.7938
175	116.844	115.675	98.9994
176	116.779	115.503	98.9072
177	116.574	115.636	99.1955
178	116.719	115.323	98.8039
179	116.458	115.024	98.7681
180	116.24	114.732	98.7032
181	115.991	114.497	98.7115
182	115.734	114.223	98.6938
183	115.452	113.812	98.5793
184	115.032	113.525	98.6895
185	114.822	113.315	98.6872
186	114.672	113.049	98.5846
187	114.433	112.724	98.5068
188	114.176	112.428	98.4697
189	113.893	112.137	98.4584
190	113.696	111.118	97.7325
191	112.458	111.525	99.1698
192	113.293	111.491	98.4086
193	113.101	111.371	98.4703
194	112.861	111.045	98.3911
195	112.527	110.745	98.4168
196	112.3	109.508	97.5136
197	110.942	110.15	99.2859
198	111.906	110.172	98.4501
199	111.885	109.936	98.2584
200	111.653	109.538	98.1052

## Sheet: E-DFEPN
Cycle number	Charge specific capacity/(mAh/g)	Discharge specific capacity/(mAh/g)	CE
1	145.802	137.648	94.4076
2	139.943	139.746	99.8592
3	141.378	140.766	99.5668
4	137.802	129.207	93.7628
5	128.985	128.394	99.5418
6	128.513	128.265	99.8067
7	128.621	128.445	99.8635
8	128.835	128.586	99.8072
9	128.997	128.685	99.7577
10	129.092	128.788	99.7645
11	129.216	128.882	99.7415
12	129.34	129.027	99.7583
13	129.537	129.1	99.6628
14	129.683	129.173	99.607
15	129.623	129.173	99.6531
16	129.7	129.259	99.6599
17	128.149	129.026	100.684
18	119.743	128.411	107.239
19	120.321	128.719	106.98
20	129.815	129.22	99.5414
21	129.743	129.203	99.5841
22	129.747	129.229	99.6006
23	129.773	129.229	99.5809
24	129.52	128.826	99.4644
25	129.584	128.805	99.3985
26	129.443	128.972	99.6361
27	129.588	128.933	99.4944
28	129.618	128.89	99.4383
29	129.49	128.621	99.3286
30	129.134	128.329	99.3765
31	129.164	127.139	98.4318
32	127.768	128.531	100.597
33	129.374	128.74	99.5101
34	129.498	128.659	99.3518
35	129.473	128.595	99.3219
36	129.468	128.715	99.4178
37	129.635	128.698	99.2765
38	129.644	128.569	99.1709
39	129.528	128.454	99.1701
40	129.404	128.265	99.1197
41	129.306	128.257	99.1886
42	129.31	128.145	99.0992
43	129.25	128.089	99.1021
44	129.177	127.815	98.9458
45	128.933	127.644	99.0002
46	128.818	127.61	99.0625
47	128.822	127.524	98.9927
48	128.758	127.537	99.0521
49	128.783	127.357	98.8927
50	127.499	126.068	98.8781
51	128.107	126.813	98.9904
52	128.406	126.92	98.8427
53	128.269	126.406	98.5477
54	127.743	126.004	98.6389
55	127.302	125.618	98.6779
56	127.023	125.4	98.7222
57	126.83	125.332	98.8182
58	126.766	125.156	98.7298
59	126.591	124.972	98.7212
60	126.415	124.771	98.6991
61	126.261	124.745	98.7993
62	126.278	124.672	98.7283
63	126.201	124.561	98.7003
64	126.021	124.312	98.6441
65	125.824	124.103	98.6318
66	125.653	123.897	98.6026
67	125.511	123.867	98.6898
68	125.477	123.781	98.6485
69	125.344	123.619	98.6231
70	125.203	123.387	98.5497
71	124.98	123.075	98.4752
72	124.719	122.942	98.575
73	124.586	122.749	98.5254
74	124.364	122.659	98.6295
75	124.252	118.766	95.5849
76	120.15	121.97	101.515
77	123.863	122.175	98.6378
78	123.811	122.013	98.5473
79	123.661	121.786	98.4832
80	123.456	121.593	98.491
81	123.25	121.409	98.5059
82	123.109	121.212	98.459
83	122.878	121.058	98.5188
84	122.724	120.861	98.4821
85	122.531	120.668	98.4797
86	122.308	120.428	98.4629
87	122.098	119.122	97.5623
88	120.814	119.22	98.6814
89	120.865	118.677	98.1894
90	120.364	118.981	98.8508
91	120.608	118.51	98.2601
92	120.167	118.218	98.3785
93	119.876	117.923	98.371
94	119.602	119.071	99.556
95	120.719	117.841	97.6161
96	119.465	117.589	98.4299
97	119.246	118.081	99.0232
98	119.76	118.488	98.938
99	120.167	117.482	97.7655
100	119.152	118.223	99.2201
101	119.876	118.167	98.5746
102	119.764	116.964	97.6614
103	118.647	116.994	98.6068
104	118.655	116.916	98.5347
105	118.582	117.576	99.1513
106	119.216	117.55	98.6026
107	119.105	116.33	97.6701
108	118.008	116.921	99.0782
109	118.677	116.458	98.1308
110	118.197	116.522	98.5833
111	118.278	116.869	98.8088
112	118.475	116.775	98.565
113	118.355	116.45	98.3898
114	118.107	115.782	98.0311
115	117.469	115.949	98.7058
116	117.619	115.662	98.3361
117	117.272	115.281	98.3019
118	116.779	115.088	98.5515
119	116.732	114.578	98.1547
120	116.193	114.386	98.4446
121	116.047	114.214	98.4205
122	115.829	114.116	98.5211
123	115.696	113.906	98.4528
124	115.503	113.816	98.5392
125	115.473	113.422	98.2236
126	115.144	113.465	98.542
127	115.126	113.383	98.486
128	114.989	113.199	98.4433
129	114.724	112.912	98.421
130	114.48	112.6	98.3578
131	114.244	112.621	98.5793
132	114.223	112.471	98.4666
133	114.064	112.253	98.4119
134	113.79	112.184	98.5887
135	113.739	111.859	98.3471
136	113.422	111.769	98.5426
137	113.353	111.58	98.4359
138	113.221	111.662	98.6232
139	113.238	111.341	98.3246
140	112.899	111.259	98.5472
141	112.887	111.075	98.3953
142	112.63	110.822	98.3954
143	112.416	110.874	98.6286
144	112.51	110.643	98.3404
145	112.09	109.76	97.9216
146	111.191	109.354	98.3477
147	110.942	109.294	98.5139
148	110.9	109.229	98.494
149	110.878	109.431	98.6945
150	111.049	109.499	98.604
151	111.067	109.165	98.288
152	110.69	108.985	98.4602
153	110.531	108.96	98.5781
154	110.578	108.775	98.3695
155	110.33	108.527	98.3659
156	110.034	108.339	98.4588
157	109.88	108.133	98.4099
158	109.666	107.863	98.356
159	109.388	107.679	98.4379
160	109.229	107.589	98.4984
161	109.079	107.255	98.3275
162	108.793	107.097	98.4412
163	108.583	106.75	98.312
164	108.287	106.754	98.5842
165	108.244	106.433	98.3265
166	107.932	106.197	98.393
167	107.748	106.06	98.434
168	107.538	105.842	98.423
169	107.272	105.491	98.3393
170	106.973	105.234	98.3746
171	106.737	105.127	98.4914
172	106.741	104.96	98.331
173	106.446	104.724	98.3827
174	106.202	104.437	98.3386
175	105.928	104.159	98.3303
176	105.598	103.833	98.3292
177	105.341	103.636	98.382
178	105.127	103.362	98.3217
179	104.84	103.011	98.2558
180	104.489	102.729	98.3155
181	104.129	102.489	98.4248
182	103.945	102.172	98.2943
183	103.679	101.821	98.2073
184	103.225	101.688	98.5106
185	103.114	101.435	98.372
186	102.921	101.191	98.319
187	102.66	101.14	98.5191
188	102.506	100.956	98.4876
189	102.343	100.527	98.2258
190	101.859	100.099	98.272
191	101.529	99.7394	98.2369
192	101.14	99.3968	98.2767
193	100.746	99.1912	98.457
194	100.467	98.7287	98.2694
195	100.061	98.4503	98.3908
196	99.8336	98.3047	98.4686
197	99.7694	98.112	98.3388
198	99.5167	97.6966	98.1711
199	99.1013	97.6666	98.5523
200	99.0627	97.521	98.4437
