# Supplementary material for: Multitarget Generate Electrolyte Additive for Lithium Metal Batteries
Source: Adv Mater. 2025 Jun 18;37(34):2502086. doi: 10.1002/adma.202502086 (PMC12392859; doi:10.1002/adma.202502086)
Supplement: Supplementary file 4 — Supplementary Table 3 [file ADMA-37-2502086-s002.xlsx]

## Sheet: G2
Cycle number	Charge specific capacity/(mAh/g)	Discharge specific capacity/(mAh/g)	CE
1	160.213	148.41	92.6332
2	150.213	147.969	98.5061
3	149.425	148.598	99.4469
4	145.725	134.273	92.1418
5	134.333	131.725	98.0585
6	132.436	129.828	98.0307
7	130.749	128.154	98.0151
8	129.19	126.612	98.0044
9	127.807	124.689	97.5606
10	126.042	123.28	97.8085
11	124.762	122.488	98.1773
12	124.107	121.683	98.0469
13	123.409	120.437	97.5917
14	122.282	120.124	98.2349
15	122.073	119.773	98.1161
16	121.854	119.602	98.1514
17	121.794	118.985	97.6934
18	121.22	118.698	97.9192
19	121.023	118.497	97.9122
20	120.929	118.934	98.3497
21	121.456	118.205	97.3238
22	120.779	117.092	96.9471
23	119.726	116.33	97.1635
24	118.981	115.966	97.4661
25	118.655	114.583	96.5677
26	117.323	115.255	98.237
27	118.056	115.392	97.7437
28	118.3	115.169	97.3538
29	118.034	114.18	96.7346
30	117.049	113.645	97.0913
31	116.617	112.805	96.7317
32	115.829	112.702	97.301
33	115.752	112.171	96.907
34	115.229	112.009	97.2052
35	115.088	112.056	97.3655
36	115.191	111.161	96.5016
37	114.317	110.077	96.2913
38	113.298	109.902	97.0026
39	113.169	109.889	97.1013
40	113.144	108.934	96.2793
41	112.176	109.439	97.5605
42	112.762	108.548	96.263
43	111.855	107.632	96.225
44	111.041	107.688	96.9802
45	111.131	106.146	95.5145
46	109.525	105.367	96.2033
47	108.613	104.266	95.9979
48	107.688	103.225	95.8562
49	106.634	102.463	96.0884
50	105.923	101.508	95.8316
51	104.934	100.206	95.4944
52	103.611	98.279	94.8541
53	101.315	96.9386	95.6801
54	100.587	94.8488	94.295
55	98.1077	93.0287	94.823
56	96.3905	90.4164	93.8022
57	93.7696	89.5898	95.5426
58	92.8917	87.136	93.8039
59	90.335	85.9069	95.0981
60	89.153	84.1254	94.3606
61	87.2388	80.8792	92.7102
62	83.9113	79.0121	94.1615
63	81.997	76.4511	93.2365
64	79.4189	73.0637	91.9978
65	75.9201	70.1773	92.4357
66	72.9395	67.4408	92.4612
67	70.1516	64.64	92.1433
68	67.2481	60.6359	90.1675
69	63.1154	58.4775	92.6516
70	60.9656	55.4712	90.9876
71	57.8608	52.7218	91.1183
72	54.9701	49.7626	90.5266
73	51.8953	46.5208	89.6435
74	48.5335	44.1954	91.0615
75	46.1653	41.6259	90.167
76	43.4459	39.6217	91.1976
77	41.4118	37.232	89.9069
78	38.9022	34.8338	89.5421
79	36.4098	32.5727	89.4613
80	34.0887	30.7312	90.1508
81	32.1744	28.7056	89.2187
82	30.0589	26.7785	89.0868
83	28.0375	25.0526	89.3539
84	26.2817	23.4552	89.2456
85	24.6201	22.0035	89.3721
86	23.1126	20.5902	89.0865
87	21.6309	19.2627	89.0517
88	20.2605	17.8409	88.0575
89	18.7445	16.2949	86.9317
90	17.1728	14.7275	85.7606
91	15.5198	13.3143	85.7892
92	14.1023	12.4235	88.096
93	13.1644	11.2715	85.6213
94	11.931	9.96109	83.4889
95	10.5692	8.77484	83.0227
96	9.34013	7.5843	81.2013
97	8.10677	6.56079	80.9297
98	7.05756	5.68287	80.5218
99	6.13682	4.92487	80.2512
100	5.34456	4.21398	78.8462

## Sheet: E-PFPN
Cycle number	Charge specific capacity/(mAh/g)	Discharge specific capacity/(mAh/g)	CE
1	156.127	147.082	94.2069
2	147.763	147.853	100.061
3	148.102	148.568	100.315
4	146.598	131.623	89.7844
5	131.601	128.081	97.3251
6	128.132	127.571	99.5622
7	127.554	126.89	99.4796
8	126.856	126.505	99.7232
9	126.518	125.764	99.4043
10	125.79	127.173	101.1
11	127.207	127.323	100.091
12	127.336	127.053	99.778
13	126.783	125.845	99.2603
14	126.167	125.152	99.1955
15	125.199	124.852	99.7229
16	124.899	124.171	99.4171
17	124.214	123.571	99.4828
18	123.627	122.569	99.1444
19	122.621	122.025	99.5145
20	122.107	121.375	99.4003
21	121.46	121.854	100.324
22	121.927	120.145	98.5389
23	120.201	119.786	99.6544
24	119.811	120.411	100.5
25	120.492	120.839	100.288
26	120.929	119.452	98.7782
27	119.537	118.998	99.5486
28	119.088	118.381	99.4066
29	118.471	116.809	98.5975
30	116.908	116.163	99.3626
31	116.27	115.567	99.3959
32	115.662	114.72	99.1854
33	114.835	114.711	99.8919
34	114.818	112.373	97.8703
35	112.214	109.551	97.6262
36	109.902	109.521	99.6532
37	109.735	109.178	99.4927
38	109.306	108.274	99.0558
39	108.399	105.508	97.3333
40	105.624	103.504	97.993
41	103.457	101.221	97.8392
42	101.482	101.555	100.072
43	101.786	101.367	99.5877
44	101.521	100.035	98.5362
45	100.189	98.8872	98.7006
46	99.0413	97.3069	98.2488
47	97.4568	96.5575	99.0772
48	96.7245	97.2512	100.545
49	97.4183	97.9407	100.536
50	98.1163	96.8101	98.6688
51	96.99	96.6988	99.6998
52	96.8572	97.521	100.685
53	97.6966	94.5875	96.8176
54	94.7717	94.5918	99.8102
55	94.7974	91.2386	96.2459
56	91.4228	90.3136	98.7868
57	90.5106	89.5727	98.9638
58	89.7569	86.5578	96.4359
59	86.742	84.5194	97.4377
60	84.6864	82.3225	97.2086
61	82.5023	80.7037	97.8199
62	80.2925	78.5667	97.8506
63	79.359	77.0593	97.1022
64	77.2734	74.7039	96.6748
65	74.9052	73.736	98.4392
66	73.9416	72.2158	97.6659
67	72.4085	71.2308	98.3736
68	71.4278	70.8539	99.1966
69	70.8711	69.8433	98.5498
70	69.8347	69.1666	99.0434
71	69.6591	68.5371	98.3893
72	68.7769	65.9719	95.9215
73	66.186	63.5608	96.0336
74	63.8006	60.5631	94.9255
75	60.7644	58.5075	96.2859
76	58.7088	58.606	99.8249
77	58.7901	57.09	97.1081
78	57.2741	55.6896	97.2334
79	55.8823	54.3235	97.2105
80	54.5376	53.6554	98.3824
81	53.861	53.0045	98.4098
82	53.2143	51.4499	96.6844
83	51.6426	49.48	95.8123
84	49.677	48.3922	97.4138
85	48.5892	47.7027	98.1756
86	47.8997	46.4437	96.9602
87	46.6364	45.2232	96.9697
88	45.4073	43.9641	96.8217
89	44.1397	43.0948	97.6327
90	43.2832	41.4717	95.8148
91	41.6473	40.067	96.2057
92	40.2555	38.838	96.4787
93	39.0007	37.0779	95.0697
94	37.262	35.8488	96.2073
95	36.0329	34.9152	96.898
96	35.1036	33.9731	96.7793
97	34.1486	32.9324	96.4384
98	33.0951	31.9046	96.4027
99	32.0888	31.3993	97.8513
100	31.5791	30.8939	97.8302

## Sheet: E-DFEPN
Cycle number	Charge specific capacity/(mAh/g)	Discharge specific capacity/(mAh/g)	CE
1	153.605	142.697	92.899
2	143.691	141.978	98.8079
3	142.945	142.123	99.4248
4	141.507	127.31	89.9676
5	127.117	123.597	97.2307
6	123.743	122.175	98.7333
7	122.338	121.644	99.4329
8	121.644	121.837	100.158
9	122.287	122.235	99.958
10	122.347	121.837	99.5835
11	121.996	121.302	99.4313
12	121.405	120.612	99.3474
13	120.719	121.109	100.323
14	121.118	120.873	99.7985
15	121.293	120.587	99.4174
16	120.36	119.529	99.3097
17	119.512	119.118	99.6703
18	119.447	119.306	99.8817
19	119.362	119.276	99.9282
20	119.931	119.726	99.8286
21	119.906	119.169	99.3857
22	119.298	118.428	99.2713
23	118.12	117.91	99.8223
24	118.257	119.156	100.76
25	119.567	118.861	99.409
26	119.019	118.283	99.3811
27	118.925	118.45	99.6003
28	118.124	117.696	99.6375
29	117.769	117.126	99.4545
30	117.447	117.221	99.8067
31	117.28	116.771	99.5655
32	117.139	116.951	99.8391
33	117.011	115.906	99.0557
34	116.236	115.649	99.4952
35	115.764	115.854	100.078
36	115.867	115.542	99.7191
37	116.364	115.675	99.4075
38	115.585	114.848	99.3627
39	114.822	113.341	98.7095
40	113.371	113.452	100.072
41	113.966	113.058	99.2034
42	112.908	112.732	99.8445
43	112.788	112.253	99.5254
44	112.304	111.157	98.978
45	111.216	110.103	98.9988
46	110.24	109.576	99.3979
47	109.825	108.754	99.0252
48	110.077	108.861	98.8951
49	108.471	107.101	98.7366
50	106.921	105.859	99.0067
51	106.03	104.793	98.8327
52	104.767	103.247	98.5489
53	103.581	102.986	99.4253
54	103.307	101.919	98.6569
55	102.395	100.797	98.44
56	100.202	98.4503	98.252
57	98.4675	96.8872	98.3952
58	97.2084	96.1249	98.8854
59	96.0907	95.3969	99.278
60	95.7138	93.7096	97.906
61	94.3049	93.9366	99.6095
62	93.5597	91.6968	98.0089
63	91.7953	90.5448	98.6377
64	90.6134	88.7676	97.963
65	89.0331	87.7312	98.5378
66	87.9839	86.3737	98.1699
67	86.7377	87.0032	100.306
68	87.1403	86.7762	99.5823
69	87.1274	84.498	96.9821
70	84.6607	83.8599	99.0541
71	84.0611	82.4638	98.0998
72	82.7421	80.2326	96.967
73	80.5152	78.9478	98.0533
74	79.329	78.1556	98.5208
75	78.4468	77.3076	98.5479
76	77.6417	76.2413	98.1964
77	76.5197	76.8922	100.487
78	77.2391	74.5369	96.5014
79	74.8366	73.9887	98.867
80	74.2799	74.5754	100.398
81	74.8366	74.0144	98.9013
82	74.2971	71.6762	96.4724
83	71.9973	69.839	97.0021
84	70.1559	68.036	96.9784
85	68.3444	66.0532	96.6477
86	66.3701	64.3874	97.0125
87	64.7043	62.593	96.737
88	62.8713	61.017	97.0506
89	61.3553	59.1242	96.3635
90	59.3854	57.4112	96.6756
91	57.7024	55.2613	95.7696
92	55.5697	54.1607	97.4645
93	54.4348	52.5976	96.625
94	52.8546	50.345	95.252
95	50.6791	47.6471	94.0172
96	47.9126	45.4202	94.798
97	45.6857	42.7822	93.6445
98	42.9749	40.6837	94.6687
99	40.8679	40.7009	99.5913
100	40.9578	39.793	97.156
